# Supplementary material for: Efficacy of Hyperosmolar Dextrose Injection for Osgood–Schlatter Disease: A Systematic Review with Meta-Analysis
Source: Diagnostics (Basel). 2025 May 19;15(10):1282. doi: 10.3390/diagnostics15101282 (PMC12110050; doi:10.3390/diagnostics15101282)
Supplement: Supplementary file 1 [file diagnostics-15-01282-s001.zip]

Archive with 1 entries (1 files):
- diagnostics-3526384-supplementary.pdf
